# Supplementary material for: Genotype and Environment Affect the Grain Quality and Yield of Winter Oats (Avena sativa L.)
Source: Foods. 2021 Oct 3;10(10):2356. doi: 10.3390/foods10102356 (PMC8535078; doi:10.3390/foods10102356)
Supplement: Supplementary file 1 [file foods-10-02356-s001.zip]

Archive with 1 entries (1 files):
- foods-1369155-supplementary.pdf
